# Supplementary material for: Comparative Phenotypic and Agronomic Assessment of Transgenic Potato with 3R-Gene Stack with Complete Resistance to Late Blight Disease
Source: Biology (Basel). 2021 Sep 23;10(10):952. doi: 10.3390/biology10100952 (PMC8533226; doi:10.3390/biology10100952)
Supplement: Supplementary file 1 [file biology-10-00952-s001.zip]

Archive with 1 entries (1 files):
- biology-1352016-supplementary.pdf
